# Supplementary material for: Genome-Wide Identification and Characterization of Effector Candidates with Conserved Motif in Falciphora oryzae
Source: Int J Mol Sci. 2024 Jan 4;25(1):650. doi: 10.3390/ijms25010650 (PMC10779213; doi:10.3390/ijms25010650)
Supplement: Supplementary file 1 [file ijms-25-00650-s001.zip]

Archive with 1 entries (1 files):
- ijms-2751486-supplementary.pdf
